# Supplementary material for: What’s in a pollen provision? Using larval provisions to quantify pesticide exposure in Megachile rotundata (Hymenoptera: Megachilidae)
Source: Environ Entomol. 2026 Mar 22;55(2):nvag023. doi: 10.1093/ee/nvag023 (PMC13017921; doi:10.1093/ee/nvag023)
Supplement: nvag023_Supplementary_Data [file nvag023_supplementary_data.zip]

Archive with 5 entries (5 files):
- 17-Mar-2026_113509_Supplementary_data_for_LCB_pesticide_MS.xlsx
- Supplementary_data_for_LCB_pesticide_MS.xlsx
- nvag023_Supplementary_Data.zip
- 17-Mar-2026_113512_Supplementary_Information_for_LCB_pesticide_residue_MS.docx
- Supplementary_Information_for_LCB_pesticide_residue_MS.docx
