# Supplementary material for: What’s in a pollen provision? Using larval provisions to quantify pesticide exposure in Megachile rotundata (Hymenoptera: Megachilidae)
Source: Environ Entomol. 2026 Mar 22;55(2):nvag023. doi: 10.1093/ee/nvag023 (PMC13017921; doi:10.1093/ee/nvag023)
Supplement: nvag023_Supplementary_Data [file nvag023_supplementary_data.zip › 17-Mar-2026_113509_Supplementary_data_for_LCB_pesticide_MS.xlsx]

## Sheet: Sheet1
			Pesticide Residues (expressed as nanograms per gram or parts-per-billion; "<" indicates not detected at the corresponding detection limit)
Submission ID	Project ID	External ID	Acephate	Atrazine	Azinphos-methyl	Azoxystrobin	Bentazon	Boscalid	Bromacil	Carbaryl	Carbofuran	Carboxin	Chlorantraniliprole	Chlorpyrifos	Coumaphos	Cyfluthrin	Cyhalothrin lambda	Cymoxanil	Cypermethrin	Cyprodinil	Deltamethrin	Diazinon	Dibrom	Difenoconazole	Dimethoate	Dimethomorph	Diuron	EPTC	Ethofumesate	Famoxadone	Fenamidone	Flucarbazone Sodium	Fludioxonil	Flumioxazin	Fluvalinate	Linuron	Malathion	Metalaxyl	Methamidophos	Methomyl	Metolachlor	Metribuzin	Nicosulfuron	Novaluron	Parathion	Penthiopyrad	Permethrin	Phorate	Phosmet
s53574-1	p122-2288	A	<10	<5	<5	<5	<20	980	<10	<5	<5	<5	<5	<5	<5	<10	<10	<5	<10	<10	<10	<5	<20	<5	<5	<5	<5	<10	<5	<5	<5	<5	<5	<10	<5	<5	<10	<5	<20	<5	<5	<5	<5	<5	<5	<5	<5	<10	<5
s53574-2	p122-2289	A	<10	<5	<5	<5	<20	15	<10	<5	<5	<5	<5	<5	<5	<10	<10	<5	<10	<10	<10	<5	<20	<5	<5	<5	<5	<10	<5	<5	<5	<5	<5	<10	<5	<5	<10	<5	<20	<5	<5	<5	<5	<5	<5	<5	<5	<10	<5
s53574-3	p122-2290	A	<10	<5	<5	<5	<20	<5	<10	<5	<5	<5	<5	<5	<5	<10	<10	<5	<10	<10	<10	<5	<20	<5	<5	<5	<5	<10	<5	<5	<5	<5	<5	<10	<5	<5	<10	<5	<20	<5	<5	<5	<5	<5	<5	<5	<5	<10	<5
s53574-4	p122-2291	A	<10	<5	<5	<5	<20	<5	<10	<5	<5	<5	<5	<5	<5	<10	<10	<5	<10	<10	<10	<5	<20	<5	<5	<5	<5	<10	<5	<5	<5	<5	<5	<10	<5	<5	<10	<5	<20	<5	<5	<5	<5	<5	<5	<5	<5	<10	<5
s53574-5	p122-2292	A	<10	<5	<5	<5	<20	35	<10	<5	<5	<5	<5	<5	<5	<10	<10	<5	<10	<10	<10	<5	<20	<5	<5	<5	<5	<10	<5	<5	<5	<5	<5	<10	<5	<5	<10	<5	<20	<5	<5	<5	<5	<5	<5	<5	<5	<10	<5
s53574-6	p122-2293	A	<10	<5	<5	<5	<20	<5	<10	<5	<5	<5	<5	<5	<5	<10	<10	<5	<10	<10	<10	<5	<20	<5	<5	<5	<5	<10	<5	<5	<5	<5	<5	<10	<5	<5	<10	<5	<20	<5	<5	<5	<5	<5	<5	<5	<5	<10	<5
s53574-7	p122-2294	B	<10	<5	<5	<5	<20	<5	<10	<5	<5	<5	<5	<5	<5	<10	<10	<5	<10	<10	<10	<5	<20	<5	<5	<5	<5	<10	<5	<5	<5	<5	<5	<10	<5	<5	<10	<5	<20	<5	<5	<5	<5	<5	<5	<5	<5	<10	<5
s53574-8	p122-2295	B	<10	<5	<5	<5	<20	<5	<10	<5	<5	<5	<5	<5	<5	<10	<10	<5	<10	<10	<10	<5	<20	<5	<5	<5	<5	<10	<5	<5	<5	<5	<5	<10	<5	<5	<10	<5	<20	<5	<5	<5	<5	<5	<5	<5	<5	<10	<5
s53574-9	p122-2296	B	<10	<5	<5	<5	<20	<5	<10	<5	<5	<5	<5	<5	<5	<10	<10	<5	<10	<10	<10	<5	<20	<5	<5	<5	<5	<10	<5	<5	<5	<5	<5	<10	<5	<5	<10	<5	<20	<5	<5	<5	<5	<5	<5	<5	<5	<10	<5
s53574-10	p122-2297	B	<10	<5	<5	<5	<20	<5	<10	<5	<5	<5	<5	<5	<5	<10	<10	<5	<10	<10	<10	<5	<20	<5	<5	<5	<5	<10	<5	<5	<5	<5	<5	<10	<5	<5	<10	<5	<20	<5	<5	<5	<5	<5	<5	<5	<5	<10	<5
s53574-11	p122-2298	C	<10	<5	<5	<5	<20	<5	<10	<5	<5	<5	<5	<5	<5	<10	<10	<5	<10	<10	<10	<5	<20	<5	<5	<5	<5	<10	<5	<5	<5	<5	<5	<10	<5	<5	<10	<5	<20	<5	<5	<5	<5	<5	<5	<5	<5	<10	<5
s53574-12	p122-2299	C	<10	<5	<5	<5	<20	<5	<10	<5	<5	<5	<5	<5	<5	<10	<10	<5	<10	<10	<10	<5	<20	<5	<5	<5	<5	<10	<5	<5	<5	<5	<5	<10	<5	<5	<10	<5	<20	<5	<5	<5	<5	<5	<5	<5	<5	<10	<5
s53574-13	p122-2300	C	<10	<5	<5	<5	<20	<5	<10	<5	<5	<5	<5	<5	<5	<10	<10	<5	<10	<10	<10	<5	<20	<5	<5	<5	<5	<10	<5	<5	<5	<5	<5	<10	<5	<5	<10	<5	<20	<5	<5	<5	<5	<5	<5	<5	<5	<10	<5
s53574-14	p122-2301	C	<10	<5	<5	<5	<20	<5	<10	<5	<5	<5	<5	<5	<5	<10	<10	<5	<10	<10	<10	<5	<20	<5	<5	<5	<5	<10	<5	<5	<5	<5	<5	<10	<5	<5	<10	<5	<20	<5	<5	<5	<5	<5	<5	<5	<5	<10	<5
s53574-15	p122-2302	C	<10	<5	<5	<5	<20	9	<10	<5	<5	<5	<5	<5	<5	<10	180	<5	<10	<10	23	<5	<20	<5	<5	<5	<5	<10	<5	<5	<5	<5	<5	<10	<5	<5	<10	<5	<20	<5	<5	<5	<5	<5	<5	<5	<5	<10	<5
s53574-16	p122-2303	C	<10	<5	<5	<5	<20	<5	<10	<5	<5	<5	<5	<5	<5	<10	<10	<5	<10	<10	<10	<5	<20	<5	<5	<5	<5	<10	<5	<5	<5	<5	<5	<10	<5	<5	<10	<5	<20	<5	<5	<5	<5	<5	<5	<5	<5	<10	<5
s53574-17	p122-2304	C	<10	<5	<5	<5	<20	9	<10	<5	<5	<5	<5	<5	<5	<10	<10	<5	<10	<10	<10	<5	<20	<5	<5	<5	<5	<10	<5	<5	<5	<5	<5	<10	<5	<5	<10	<5	<20	<5	<5	<5	<5	<5	<5	<5	<5	<10	<5
s53574-18	p122-2305	C	<10	<5	<5	<5	<20	<5	<10	<5	<5	<5	<5	<5	<5	<10	67	<5	<10	<10	<10	<5	<20	<5	<5	<5	<5	<10	<5	<5	<5	<5	<5	<10	<5	<5	<10	<5	<20	<5	<5	<5	<5	<5	<5	<5	<5	<10	<5
s53574-19	p122-2306	C	<10	<5	<5	<5	<20	<5	<10	<5	<5	<5	<5	<5	<5	<10	46	<5	<10	<10	<10	<5	<20	<5	<5	<5	<5	<10	<5	<5	<5	<5	<5	<10	<5	<5	<10	<5	<20	<5	<5	<5	<5	<5	<5	<5	<5	<10	<5
s53574-20	p122-2307	C	<10	<5	<5	<5	<20	<5	<10	<5	<5	<5	<5	<5	<5	<10	<10	<5	<10	<10	<10	<5	<20	<5	<5	<5	<5	<10	<5	<5	<5	<5	<5	<10	<5	<5	<10	<5	<20	<5	<5	<5	<5	<5	<5	<5	<5	<10	<5
s53574-21	p122-2308	C	<10	<5	<5	<5	<20	1400	<10	<5	<5	<5	<5	<5	<5	<10	31	<5	<10	<10	<10	<5	<20	<5	<5	<5	<5	<10	<5	<5	<5	<5	<5	<10	<5	<5	<10	<5	<20	<5	<5	<5	<5	<5	<5	<5	<5	<10	<5
s53574-22	p122-2309	C	<10	<5	<5	<5	<20	<5	<10	<5	<5	<5	<5	<5	<5	<10	<10	<5	<10	<10	<10	<5	<20	<5	<5	<5	<5	<10	<5	<5	<5	<5	<5	<10	<5	<5	<10	<5	<20	<5	<5	<5	<5	<5	<5	<5	<5	<10	<5
s53574-23	p122-2310	D	<10	<5	<5	<5	<20	74	<10	<5	<5	<5	<5	<5	<5	<10	<10	<5	<10	<10	<10	<5	<20	<5	<5	<5	<5	<10	<5	<5	<5	<5	<5	<10	<5	<5	<10	<5	<20	<5	<5	<5	<5	<5	<5	<5	<5	<10	<5
s53574-24	p122-2311	D	<10	<5	<5	<5	<20	13	<10	<5	<5	<5	<5	<5	<5	<10	<10	<5	<10	<10	<10	<5	<20	<5	<5	<5	<5	<10	<5	<5	<5	<5	<5	<10	<5	<5	<10	<5	<20	<5	<5	<5	<5	<5	<5	<5	<5	<10	<5
s53574-25	p122-2312	D	<10	<5	<5	<5	<20	15	<10	<5	<5	<5	<5	<5	<5	<10	<10	<5	<10	<10	<10	<5	<20	<5	<5	<5	<5	<10	<5	<5	<5	<5	<5	<10	<5	<5	<10	<5	<20	<5	<5	<5	<5	<5	<5	<5	<5	<10	<5
s53574-26	p122-2313	D	<10	<5	<5	<5	<20	15	<10	<5	<5	<5	<5	<5	<5	<10	<10	<5	<10	<10	<10	<5	<20	<5	<5	<5	<5	<10	<5	<5	<5	<5	<5	<10	<5	<5	<10	<5	<20	<5	<5	<5	<5	<5	<5	<5	<5	<10	<5
s53574-27	p122-2314	E	<10	<5	<5	<5	<20	<5	<10	<5	<5	<5	<5	<5	<5	<10	<10	<5	<10	<10	<10	<5	<20	<5	<5	<5	<5	<10	<5	<5	<5	<5	<5	<10	<5	<5	<10	<5	<20	<5	<5	<5	<5	<5	<5	<5	<5	<10	<5
s53574-28	p122-2315	E	<10	<5	<5	<5	<20	<5	<10	<5	<5	<5	<5	<5	<5	<10	<10	<5	<10	<10	<10	<5	<20	<5	<5	<5	<5	<10	<5	<5	<5	<5	<5	<10	<5	<5	<10	<5	<20	<5	<5	<5	<5	<5	<5	<5	<5	<10	<5
s53574-29	p122-2316	F	<10	<5	<5	<5	<20	820	<10	<5	<5	<5	<5	66	<5	<10	<10	<5	<10	48	<10	<5	<20	<5	<5	<5	<5	<10	<5	<5	<5	<5	77	<10	<5	<5	<10	<5	<20	<5	<5	<5	<5	<5	<5	<5	<5	<10	<5
s53574-30	p122-2317	F	<10	<5	<5	<5	<20	25	<10	<5	<5	<5	<5	<5	<5	<10	<10	<5	<10	<10	<10	<5	<20	<5	<5	<5	<5	<10	<5	<5	<5	<5	<5	<10	<5	<5	<10	<5	<20	<5	<5	<5	<5	<5	<5	<5	<5	<10	<5
s53574-31	p122-2318	F	<10	<5	<5	<5	<20	12000	<10	<5	<5	<5	<5	340	<5	<10	<10	<5	<10	<10	<10	<5	<20	<5	<5	<5	<5	<10	<5	<5	<5	<5	<5	<10	<5	<5	<10	<5	<20	<5	<5	<5	<5	<5	<5	<5	<5	<10	<5
s53574-32	p122-2319	F	<10	<5	<5	<5	<20	59	<10	<5	<5	<5	<5	<5	<5	<10	<10	<5	<10	<10	<10	<5	<20	<5	<5	<5	<5	<10	<5	<5	<5	<5	<5	<10	<5	<5	<10	<5	<20	<5	<5	<5	<5	<5	<5	<5	<5	<10	<5
s53574-33	p122-2320	F	<10	<5	<5	<5	<20	46	<10	<5	<5	<5	<5	<5	<5	<10	<10	<5	<10	<10	<10	<5	<20	<5	<5	<5	<5	<10	<5	<5	<5	<5	<5	<10	<5	<5	<10	<5	<20	<5	<5	<5	<5	<5	<5	<5	<5	<10	<5
s53574-34	p122-2321	F	<10	<5	<5	<5	<20	26000	<10	<5	<5	<5	<5	360	<5	<10	<10	<5	<10	<10	<10	<5	<20	<5	<5	<5	<5	<10	<5	<5	<5	<5	34	<10	<5	<5	<10	<5	<20	<5	<5	<5	<5	<5	<5	<5	<5	<10	<5
s53574-35	p122-2322	F	<10	<5	<5	<5	<20	3800	<10	<5	<5	<5	<5	170	<5	<10	<10	<5	<10	15	<10	<5	<20	<5	<5	<5	<5	<10	<5	<5	<5	<5	43	<10	<5	<5	<10	<5	<20	<5	<5	<5	<5	<5	<5	<5	<5	<10	<5
s53574-36	p122-2323	F	<10	<5	<5	<5	<20	49	<10	<5	<5	<5	<5	<5	<5	<10	<10	<5	<10	<10	<10	<5	<20	<5	<5	<5	<5	<10	<5	<5	<5	<5	<5	<10	<5	<5	<10	<5	<20	<5	<5	<5	<5	<5	<5	<5	<5	<10	<5
s53574-37	p122-2324	G	<10	<5	<5	<5	<20	160	<10	<5	<5	<5	<5	<5	<5	<10	<10	<5	<10	<10	<10	<5	<20	<5	<5	<5	<5	<10	<5	<5	<5	<5	<5	<10	<5	<5	<10	<5	<20	<5	<5	<5	<5	<5	<5	<5	<5	<10	<5
s53574-38	p122-2325	G	<10	<5	<5	<5	<20	59	<10	<5	<5	<5	<5	<5	<5	<10	<10	<5	<10	<10	<10	<5	<20	<5	<5	<5	<5	<10	<5	<5	<5	<5	<5	<10	<5	<5	<10	<5	<20	<5	<5	<5	<5	<5	<5	<5	<5	<10	<5
s53574-39	p122-2326	G	<10	<5	<5	<5	<20	<5	<10	<5	<5	<5	<5	<5	<5	<10	<10	<5	<10	<10	<10	<5	<20	<5	<5	<5	<5	<10	<5	<5	<5	<5	<5	<10	<5	<5	<10	<5	<20	<5	<5	<5	<5	<5	<5	<5	<5	<10	<5
s53574-40	p122-2327	G	<10	<5	<5	<5	<20	<5	<10	<5	<5	<5	<5	<5	<5	<10	<10	<5	<10	<10	<10	<5	<20	<5	<5	<5	<5	<10	<5	<5	<5	<5	<5	<10	<5	<5	<10	<5	<20	<5	<5	<5	<5	<5	<5	<5	<5	<10	<5
s53574-41	p122-2328	G	<10	<5	<5	<5	<20	<5	<10	<5	<5	<5	<5	<5	<5	<10	<10	<5	<10	<10	<10	<5	<20	<5	<5	<5	<5	<10	<5	<5	<5	<5	<5	<10	<5	<5	<10	<5	<20	<5	<5	<5	<5	<5	<5	<5	<5	<10	<5
s53574-42	p122-2329	H	<10	<5	<5	<5	<20	<5	<10	<5	<5	<5	<5	<5	<5	<10	<10	<5	<10	<10	<10	<5	<20	<5	<5	<5	<5	<10	<5	<5	<5	<5	<5	<10	<5	<5	<10	<5	<20	<5	<5	<5	<5	<5	<5	<5	<5	<10	<5
s53574-43	p122-2330	H	<10	<5	<5	<5	<20	<5	<10	<5	<5	<5	<5	<5	<5	<10	<10	<5	<10	<10	<10	<5	<20	<5	<5	<5	<5	<10	<5	<5	<5	<5	<5	<10	<5	<5	<10	<5	<20	<5	<5	<5	<5	<5	<5	<5	<5	<10	<5
s53574-44	p122-2331	H	<10	<5	<5	<5	<20	<5	<10	<5	<5	<5	<5	<5	<5	<10	<10	<5	<10	<10	<10	<5	<20	<5	<5	<5	<5	<10	<5	<5	<5	<5	<5	<10	<5	<5	<10	<5	<20	<5	<5	<5	<5	<5	<5	<5	<5	<10	<5
s53574-45	p122-2332	H	<10	<5	<5	<5	<20	9	<10	<5	<5	<5	<5	<5	<5	<10	<10	<5	<10	<10	<10	<5	<20	<5	<5	<5	<5	<10	<5	<5	<5	<5	<5	<10	<5	<5	<10	<5	<20	<5	<5	<5	<5	<5	<5	<5	<5	<10	<5
s53574-46	p122-2333	H	<10	<5	<5	<5	<20	<5	<10	<5	<5	<5	<5	<5	<5	<10	<10	<5	<10	<10	<10	<5	<20	<5	<5	<5	<5	<10	<5	<5	<5	<5	<5	<10	<5	<5	<10	<5	<20	<5	<5	<5	<5	<5	<5	<5	<5	<10	<5
s53574-47	p122-2334	H	<10	<5	<5	<5	<20	<5	<10	<5	<5	<5	<5	<5	<5	<10	<10	<5	<10	<10	<10	<5	<20	<5	<5	<5	<5	<10	<5	<5	<5	<5	<5	<10	<5	<5	<10	<5	<20	<5	<5	<5	<5	<5	<5	<5	<5	<10	<5
s53574-48	p122-2335	H	<10	<5	<5	<5	<20	<5	<10	<5	<5	<5	<5	<5	<5	<10	<10	<5	<10	<10	<10	<5	<20	<5	<5	<5	<5	<10	<5	<5	<5	<5	<5	<10	<5	<5	<10	<5	<20	<5	<5	<5	<5	<5	<5	<5	<5	<10	<5
s53574-49	p122-2336	H	<10	<5	<5	<5	<20	<5	<10	<5	<5	<5	<5	<5	<5	<10	<10	<5	<10	<10	<10	<5	<20	<5	<5	<5	<5	<10	<5	<5	<5	<5	<5	<10	<5	<5	<10	<5	<20	<5	<5	<5	<5	<5	<5	<5	<5	<10	<5
s53574-50	p122-2337	H	<10	<5	<5	<5	<20	<5	<10	<5	<5	<5	<5	<5	<5	<10	<10	<5	<10	<10	<10	<5	<20	<5	<5	<5	<5	<10	<5	<5	<5	<5	<5	<10	<5	<5	<10	<5	<20	<5	<5	<5	<5	<5	<5	<5	<5	<10	<5
s53574-51	p122-2338	H	<10	<5	<5	<5	<20	<5	<10	<5	<5	<5	<5	<5	<5	<10	<10	<5	<10	<10	<10	<5	<20	<5	<5	<5	<5	<10	<5	<5	<5	<5	<5	<10	<5	<5	<10	<5	<20	<5	<5	<5	<5	<5	<5	<5	<5	<10	<5
s53574-52	p122-2339	H	<10	<5	<5	<5	<20	<5	<10	<5	<5	<5	<5	<5	<5	<10	<10	<5	<10	<10	<10	<5	<20	<5	<5	<5	<5	<10	<5	<5	<5	<5	<5	<10	<5	<5	<10	<5	<20	<5	<5	<5	<5	<5	<5	<5	<5	<10	<5
s53574-53	p122-2340	H	<10	<5	<5	<5	<20	<5	<10	<5	<5	<5	<5	<5	<5	<10	<10	<5	<10	<10	<10	<5	<20	<5	<5	<5	<5	<10	<5	<5	<5	<5	<5	<10	<5	<5	<10	<5	<20	<5	<5	<5	<5	<5	<5	<5	<5	<10	<5
s53574-54	p122-2341	H	<10	<5	<5	<5	<20	<5	<10	<5	<5	<5	<5	<5	<5	<10	<10	<5	<10	<10	<10	<5	<20	<5	<5	<5	<5	<10	<5	<5	<5	<5	<5	<10	<5	<5	<10	<5	<20	<5	<5	<5	<5	<5	<5	<5	<5	<10	<5
s53574-55	p122-2342	H	<10	<5	<5	<5	<20	<5	<10	<5	<5	<5	<5	<5	<5	<10	<10	<5	<10	<10	<10	<5	<20	<5	<5	<5	<5	<10	<5	<5	<5	<5	<5	<10	<5	<5	<10	<5	<20	<5	<5	<5	<5	<5	<5	<5	<5	<10	<5
s53574-56	p122-2343	H	<10	<5	<5	<5	<20	<5	<10	<5	<5	<5	<5	<5	<5	<10	<10	<5	<10	<10	<10	<5	<20	<5	<5	<5	<5	<10	<5	<5	<5	<5	<5	<10	<5	<5	<10	<5	<20	<5	<5	<5	<5	<5	<5	<5	<5	<10	<5
s53574-57	p122-2344	H	<10	<5	<5	<5	<20	<5	<10	<5	<5	<5	<5	<5	<5	<10	<10	<5	<10	<10	<10	<5	<20	<5	<5	<5	<5	<10	<5	<5	<5	<5	<5	<10	<5	<5	<10	<5	<20	<5	<5	<5	<5	<5	<5	<5	<5	<10	<5
s53574-58	p122-2345	H	<10	<5	<5	<5	<20	<5	<10	<5	<5	<5	<5	<5	<5	<10	<10	<5	<10	<10	<10	<5	<20	<5	<5	<5	<5	<10	<5	<5	<5	<5	<5	<10	<5	<5	<10	<5	<20	<5	<5	<5	<5	<5	<5	<5	<5	<10	<5
s53574-59	p122-2346	I	<10	<5	<5	<5	<20	<5	<10	<5	<5	<5	<5	39	<5	<10	<10	<5	<10	<10	<10	<5	<20	<5	<5	<5	<5	<10	<5	<5	<5	<5	<5	<10	<5	<5	<10	<5	<20	<5	<5	<5	<5	<5	<5	<5	<5	<10	<5
s53574-60	p122-2347	I	<10	<5	<5	<5	<20	<5	<10	<5	<5	<5	<5	65	<5	<10	<10	<5	<10	<10	<10	<5	<20	<5	<5	<5	<5	<10	<5	<5	<5	<5	<5	<10	<5	<5	<10	<5	<20	<5	<5	<5	<5	<5	<5	<5	<5	<10	<5
s53574-61	p122-2348	I	<10	<5	<5	<5	<20	<5	<10	<5	<5	<5	<5	<5	<5	<10	<10	<5	<10	<10	<10	<5	<20	<5	<5	<5	<5	<10	<5	<5	<5	<5	<5	<10	<5	<5	<10	<5	<20	<5	<5	<5	<5	<5	<5	<5	<5	<10	<5
s53574-62	p122-2349	I	<10	<5	<5	<5	<20	<5	<10	<5	<5	<5	<5	<5	<5	<10	<10	<5	<10	<10	<10	<5	<20	<5	<5	<5	<5	<10	<5	<5	<5	<5	<5	<10	<5	<5	<10	<5	<20	<5	<5	<5	<5	<5	<5	<5	<5	<10	<5
s53574-63	p122-2350	I	<10	<5	<5	<5	<20	<5	<10	<5	<5	<5	<5	240	<5	<10	<10	<5	<10	<10	<10	<5	<20	<5	<5	<5	<5	<10	<5	<5	<5	<5	<5	<10	<5	<5	<10	<5	<20	<5	<5	<5	<5	<5	<5	<5	<5	<10	<5
s53574-64	p122-2351	I	<10	<5	<5	<5	<20	<5	<10	<5	<5	<5	<5	25	<5	<10	<10	<5	<10	<10	<10	<5	<20	<5	<5	<5	<5	<10	<5	<5	<5	<5	<5	<10	<5	<5	<10	<5	<20	<5	<5	<5	<5	<5	<5	<5	<5	<10	<5
						note: a copuple compounds are common, a few are only detected in specific fields
						what do these detection levels mean in terms of bee health, what do we know aou tLD 50, for example or sub lethal effects
						discuss what compounds were screened for, what was not that could be use din alfalfa
[truncated: 22 more columns]

## Sheet: Sheet2
Pesticide residues (expressed as nanograms per gram or parts-per-billion for the eight residues detected in the samples; "<" indicates not detected at the corresponding detection limit) and number of residues detected per sample
Submission ID	Project ID	External ID	Boscalid	Chlorpyrifos	Cyhalothrin lambda	Cyprodinil	Deltamethrin	Fludioxonil	Pyraclostrobin	Velpar	Number of residues detected per sample		External ID
s53574-1	p122-2288	A	980	<5	<10	<10	<10	<5	<5	<5	1		A
s53574-2	p122-2289	A	15	<5	<10	<10	<10	<5	10	<5	2		A
s53574-3	p122-2290	A	<5	<5	<10	<10	<10	<5	<5	<5	0		A
s53574-4	p122-2291	A	<5	<5	<10	<10	<10	<5	<5	<5	0		A
s53574-5	p122-2292	A	35	<5	<10	<10	<10	<5	<5	<5	1		A
s53574-6	p122-2293	A	<5	<5	<10	<10	<10	<5	<5	<5	0		A
s53574-7	p122-2294	B	<5	<5	<10	<10	<10	<5	<5	<5	0		B
s53574-8	p122-2295	B	<5	<5	<10	<10	<10	<5	<5	<5	0		B
s53574-9	p122-2296	B	<5	<5	<10	<10	<10	<5	<5	<5	0		B
s53574-10	p122-2297	B	<5	<5	<10	<10	<10	<5	<5	<5	0		B
s53574-11	p122-2298	C	<5	<5	<10	<10	<10	<5	<5	<5	0		C
s53574-12	p122-2299	C	<5	<5	<10	<10	<10	<5	<5	<5	0		C
s53574-13	p122-2300	C	<5	<5	<10	<10	<10	<5	7	<5	1		C
s53574-14	p122-2301	C	<5	<5	<10	<10	<10	<5	6	<5	1		C
s53574-15	p122-2302	C	9	<5	180	<10	23	<5	270	<5	4		C
s53574-16	p122-2303	C	<5	<5	<10	<10	<10	<5	<5	<5	0		C
s53574-17	p122-2304	C	9	<5	<10	<10	<10	<5	<5	<5	1		C
s53574-18	p122-2305	C	<5	<5	67	<10	<10	<5	77	<5	2		C
s53574-19	p122-2306	C	<5	<5	46	<10	<10	<5	64	<5	2		C
s53574-20	p122-2307	C	<5	<5	<10	<10	<10	<5	<5	<5	0		C
s53574-21	p122-2308	C	1400	<5	31	<10	<10	<5	46	<5	3		C
s53574-22	p122-2309	C	<5	<5	<10	<10	<10	<5	<5	<5	0		C
s53574-23	p122-2310	D	74	<5	<10	<10	<10	<5	<5	<5	1		D
s53574-24	p122-2311	D	13	<5	<10	<10	<10	<5	<5	<5	1		D
s53574-25	p122-2312	D	15	<5	<10	<10	<10	<5	<5	<5	1		D
s53574-26	p122-2313	D	15	<5	<10	<10	<10	<5	<5	<5	1		D
s53574-27	p122-2314	E	<5	<5	<10	<10	<10	<5	<5	<5	0		E
s53574-28	p122-2315	E	<5	<5	<10	<10	<10	<5	<5	<5	0		E
s53574-29	p122-2316	F	820	66	<10	48	<10	77	220	<5	5		F
s53574-30	p122-2317	F	25	<5	<10	<10	<10	<5	<5	<5	1		F
s53574-31	p122-2318	F	12000	340	<10	<10	<10	<5	510	7	4		F
s53574-32	p122-2319	F	59	<5	<10	<10	<10	<5	<5	<5	1		F
s53574-33	p122-2320	F	46	<5	<10	<10	<10	<5	<5	<5	1		F
s53574-34	p122-2321	F	26000	360	<10	<10	<10	34	410	<5	4		F
s53574-35	p122-2322	F	3800	170	<10	15	<10	43	330	<5	5		F
s53574-36	p122-2323	F	49	<5	<10	<10	<10	<5	<5	<5	1		F
s53574-37	p122-2324	G	160	<5	<10	<10	<10	<5	<5	<5	1		G
s53574-38	p122-2325	G	59	<5	<10	<10	<10	<5	<5	<5	1		G
s53574-39	p122-2326	G	<5	<5	<10	<10	<10	<5	<5	<5	0		G
s53574-40	p122-2327	G	<5	<5	<10	<10	<10	<5	<5	<5	0		G
s53574-41	p122-2328	G	<5	<5	<10	<10	<10	<5	<5	<5	0		G
s53574-42	p122-2329	H	<5	<5	<10	<10	<10	<5	18	<5	1		H
s53574-43	p122-2330	H	<5	<5	<10	<10	<10	<5	27	<5	1		H
s53574-44	p122-2331	H	<5	<5	<10	<10	<10	<5	18	<5	1		H
s53574-45	p122-2332	H	9	<5	<10	<10	<10	<5	10	<5	2		H
s53574-46	p122-2333	H	<5	<5	<10	<10	<10	<5	<5	<5	0		H
s53574-47	p122-2334	H	<5	<5	<10	<10	<10	<5	31	<5	1		H
s53574-48	p122-2335	H	<5	<5	<10	<10	<10	<5	<5	<5	0		H
s53574-49	p122-2336	H	<5	<5	<10	<10	<10	<5	16	<5	1		H
s53574-50	p122-2337	H	<5	<5	<10	<10	<10	<5	24	<5	1		H
s53574-51	p122-2338	H	<5	<5	<10	<10	<10	<5	55	<5	1		H
s53574-52	p122-2339	H	<5	<5	<10	<10	<10	<5	8	<5	1		H
s53574-53	p122-2340	H	<5	<5	<10	<10	<10	<5	18	<5	1		H
s53574-54	p122-2341	H	<5	<5	<10	<10	<10	<5	25	<5	1		H
s53574-55	p122-2342	H	<5	<5	<10	<10	<10	<5	9	<5	1		H
s53574-56	p122-2343	H	<5	<5	<10	<10	<10	<5	6	<5	1		H
s53574-57	p122-2344	H	<5	<5	<10	<10	<10	<5	5	<5	1		H
s53574-58	p122-2345	H	<5	<5	<10	<10	<10	<5	<5	<5	0		H
s53574-59	p122-2346	I	<5	39	<10	<10	<10	<5	<5	<5	1		I
s53574-60	p122-2347	I	<5	65	<10	<10	<10	<5	<5	<5	1		I
s53574-61	p122-2348	I	<5	<5	<10	<10	<10	<5	8	<5	1		I
s53574-62	p122-2349	I	<5	<5	<10	<10	<10	<5	15	<5	1		I
s53574-63	p122-2350	I	<5	240	<10	<10	<10	<5	<5	<5	1		I
s53574-64	p122-2351	I	<5	25	<10	<10	<10	<5	<5	<5	1		I
